# Supplementary material for: The impact of deprivation on colorectal cancer‐stage distribution in a setting with high hospital bed density: A Japanese multilevel study
Source: Cancer Med. 2024 Jul 24;13(14):e70042. doi: 10.1002/cam4.70042 (PMC11267561; doi:10.1002/cam4.70042)
Supplement: Supplementary file 1 — Figures S1–S2. [file CAM4-13-e70042-s005.zip]

Archive with 2 entries (2 files):
- cam470042-sup-0001-FiguresS1.tiff
- cam470042-sup-0001-FiguresS2.tiff
