# Supplementary material for: The impact of deprivation on colorectal cancer‐stage distribution in a setting with high hospital bed density: A Japanese multilevel study
Source: Cancer Med. 2024 Jul 24;13(14):e70042. doi: 10.1002/cam4.70042 (PMC11267561; doi:10.1002/cam4.70042)
Supplement: Supplementary file 2 — Table S1. [file CAM4-13-e70042-s001.xlsx]

## Sheet: Supp Table 1
Supplementary Table 1 ADI and Individual Income Level for Patients Aged ≥70 Years
	Income level
	Higher		Lower		Total
ADI	n	%	n	%
1 (Least deprived)	1623	0.115	12490	0.885	14113
2	2960.86	0.102	26067.1	0.898	29028
3	3149	0.089	32233	0.911	35382
4	2588.67	0.074	32393.3	0.926	34982
5 (Most deprived)	1529.95	0.051	28469.1	0.949	29999
ADI: Areal deprivation index
