# Supplementary material for: The impact of deprivation on colorectal cancer‐stage distribution in a setting with high hospital bed density: A Japanese multilevel study
Source: Cancer Med. 2024 Jul 24;13(14):e70042. doi: 10.1002/cam4.70042 (PMC11267561; doi:10.1002/cam4.70042)
Supplement: Supplementary file 3 — Table S2. [file CAM4-13-e70042-s004.xlsx]

## Sheet: Supp Table 2
	Supplementary Table 2. Multilevel multivariate logistics regression for advanced CRC stage (all early/advanced stage definitions)
				Odds Ratio for Advanced CRC Stage
				Stages 0, I vs II, III, IV									Stages 0, I, II vs III, IV									Tis, T1 vs T2, 3, 4
				OR			95% CI				P		OR			95% CI				P		OR			95% CI				P
	Age group		≤ 64 years [ref.]
			≥ 65 years	1.03	*	[	1.01	-	1.05	]	0.0109		0.829	***	[	0.813	-	0.846	]	<.001		1.14	***	[	1.12	-	1.17	]	<.001
	Sex		Male	0.912	***	[	0.894	-	0.93	]	<.001		0.921	***	[	0.903	-	0.938	]	<.001		0.865	***	[	0.847	-	0.884	]	<.001
			Female [ref.]
	Cancer site		Colon	0.913	***	[	0.896	-	0.93	]	<.001		0.891	***	[	0.875	-	0.907	]	<.001		0.787	***	[	0.771	-	0.804	]	<.001
			Rectum [ref.]
	BMI		< 21.5	1.38	***	[	1.35	-	1.41	]	<.001		1.24	***	[	1.21	-	1.26	]	<.001		1.32	***	[	1.29	-	1.35	]	<.001
			21.5 - 24.9 [ref.]
			≥ 24.9	0.889	***	[	0.869	-	0.909	]	<.001		0.892	***	[	0.872	-	0.912	]	<.001		0.892	***	[	0.87	-	0.914	]	<.001
	BI		< 800 [ref.]
			≥ 800	1.09	***	[	1.06	-	1.12	]	<.001		1.01		[	0.985	-	1.04	]	0.4359		1.08	***	[	1.05	-	1.12	]	<.001
	CCI		< 3 [ref.]
			≥ 3	4.85	***	[	4.7	-	5.01	]	<.001		5.53	***	[	5.39	-	5.67	]	<.001		4.46	***	[	4.29	-	4.64	]	<.001
	Municipal hospital bed density		≥ 20 beds [ref.]
			15-20	1.04		[	0.968	-	1.11	]	0.2947		1.02		[	0.964	-	1.09	]	0.4497		1.04		[	0.958	-	1.12	]	0.3687
	(per 1000 population)		10-15	1.03		[	0.963	-	1.09	]	0.4326		1.01		[	0.962	-	1.07	]	0.59		1.04		[	0.963	-	1.11	]	0.3446
			5-10	1		[	0.936	-	1.06	]	0.9321		1.03	.	[	0.973	-	1.08	]	0.3331		1.02		[	0.95	-	1.1	]	0.5836
			0-5	0.988		[	0.923	-	1.06	]	0.7181		1.01		[	0.952	-	1.07	]	0.7613		0.995		[	0.921	-	1.07	]	0.8903
	Transportation		0-20%
	(postal code-level rate of people communing by car or motorcycle)		20-40%	1.04		[	0.958	-	1.12	]	0.3917		1		[	0.939	-	1.07	]	0.9372		1.02		[	0.935	-	1.12	]	0.6019
			40-60%	1.05		[	0.971	-	1.14	]	0.2299		1.04		[	0.969	-	1.11	]	0.2923		1.06		[	0.966	-	1.16	]	0.2181
			60-80%	1.13	**	[	1.05	-	1.21	]	0.00126		1.08	*	[	1.02	-	1.15	]	0.0113		1.16	***	[	1.07	-	1.26	]	<.001
			80-100%	1.1	**	[	1.03	-	1.18	]	0.00505		1.08	**	[	1.02	-	1.14	]	0.00826		1.12	**	[	1.04	-	1.22	]	0.003608
	ADI		1 (Least deprived)
	(postal code-level)		2	1.02		[	0.985	-	1.06	]	0.256		1.02		[	0.986	-	1.06	]	0.2378		1.01		[	0.975	-	1.06	]	0.4907
			3	1.04	*	[	1.01	-	1.08	]	0.02199		1.03	.	[	0.999	-	1.07	]	0.056		1.05	*	[	1.01	-	1.09	]	0.01262
			4	1.08	***	[	1.05	-	1.12	]	<.001		1.05	**	[	1.02	-	1.09	]	0.00309		1.1	***	[	1.06	-	1.15	]	<.001
			5 (Most deprived)	1.09	***	[	1.05	-	1.14	]	<.001		1.08	***	[	1.04	-	1.12	]	<.001		1.1	***	[	1.05	-	1.15	]	<.001
	CRC: Colorectal cancer, BMI: Body mass index, BI: Brinkman index, CCI: Charlson Comorbidity Index, ADI: Areal deprivation index, OR: Odds ratio
	* P<.05, ** P<.01, *** P<.001
