# Supplementary material for: The impact of deprivation on colorectal cancer‐stage distribution in a setting with high hospital bed density: A Japanese multilevel study
Source: Cancer Med. 2024 Jul 24;13(14):e70042. doi: 10.1002/cam4.70042 (PMC11267561; doi:10.1002/cam4.70042)
Supplement: Supplementary file 4 — Table S3. [file CAM4-13-e70042-s002.xlsx]

## Sheet: Supp Table 3
Supplementary Table 3. Multilevel multivariate logistic regression model adjusted for municipal population size and gastroenterologist density
			Odds Ratio for CRC Advanced Stage												Odds Ratio for CRC Advanced Stage
			Stage 0, I vs II, III, IV												Stage 0, I vs II, III, IV
			OR			95% CI				P					OR			95% CI				P
Age group		≤ 64 years [ref.]										Age group		≤ 64 years [ref.]
		≥ 65 years	1.03	*	[	1.01	-	1.05	]	0.0106				≥ 65 years	1.03	*	[	1.01	-	1.05	]	0.01065
Sex		Male	0.912	***	[	0.894	-	0.93	]	<.001		Sex		Male	0.912	***	[	0.894	-	0.93	]	<.001
		Female [ref.]												Female [ref.]
Cancer site		Colon	0.913	***	[	0.896	-	0.93	]	<.001		Cancer site		Colon	0.913	***	[	0.896	-	0.93	]	<.001
		Rectum [ref.]												Rectum [ref.]
BMI		< 21.5	1.38	***	[	1.35	-	1.41	]	<.001		BMI		< 21.5	1.38	***	[	1.35	-	1.41	]	<.001
		21.5 - 24.9 [ref.]												21.5 - 24.9 [ref.]
		≥ 24.9	0.889	***	[	0.869	-	0.909	]	<.001				≥ 24.9	0.889	***	[	0.869	-	0.909	]	<.001
BI		< 800 [ref.]										BI		< 800 [ref.]
		≥ 800	1.09	***	[	1.06	-	1.12	]	<.001				≥ 800	1.09	***	[	1.06	-	1.12	]	<.001
CCI		< 3 [ref.]										CCI		< 3 [ref.]
		≥ 3	4.85	***	[	4.7	-	5.01	]	<.001				≥ 3	4.85	***	[	4.7	-	5.01	]	<.001
Municipal population size		≥ 500K	0.981		[	0.853	-	1.13	]	0.782		Gastroenterologist density		≥ 3
		300-500	0.974		[	0.899	-	1.05	]	0.512				2-3	0.96		[	0.877	-	1.05	]	0.3774
		100-300												1-2	0.993		[	0.921	-	1.07	]	0.8648
		50-100	1.01		[	0.962	-	1.07	]	0.5978				0.5-1	1.04		[	0.959	-	1.12	]	0.3564
		0-50	0.926	**	[	0.875	-	0.979	]	0.006891				0-0.5	1		[	0.926	-	1.08	]	0.9609
Municipal hospital bed density		≥ 20 beds [ref.]										Municipal hospital bed density		≥ 20 beds [ref.]
		15-20	1.02		[	0.952	-	1.1	]	0.553				15-20	1.04		[	0.967	-	1.11	]	0.3092
		10-15	1.01		[	0.947	-	1.08	]	0.767				10-15	1.02		[	0.955	-	1.09	]	0.5527
		5-10	0.985		[	0.925	-	1.05	]	0.643				5-10	0.986		[	0.922	-	1.06	]	0.6839
		0-5	0.998		[	0.933	-	1.07	]	0.955				0-5	0.977		[	0.907	-	1.05	]	0.5359
Transportation		0-20%										Transportation		0-20%
(postal code-level rate of people communing by car or motorcycle)		20-40%	1.04		[	0.956	-	1.12	]	0.3934		(postal code-level rate of people communing by car or motorcycle)		20-40%	1.03		[	0.953	-	1.12	]	0.433
		40-60%	1.06		[	0.973	-	1.15	]	0.1854				40-60%	1.05		[	0.967	-	1.14	]	0.2433
		60-80%	1.15	***	[	1.07	-	1.24	]	<.001				60-80%	1.13	**	[	1.05	-	1.21	]	0.00164
		80-100%	1.15	***	[	1.06	-	1.24	]	<.001				80-100%	1.1	*	[	1.02	-	1.18	]	0.0119
ADI		1 (Least deprived)										ADI		1 (Least deprived)
(postal code-level)		2	1.02		[	0.985	-	1.06	]	0.2506		(postal code-level)		2	1.02		[	0.985	-	1.06	]	0.26489
		3	1.04	*	[	1.01	-	1.08	]	0.0199				3	1.04	*	[	1.01	-	1.08	]	0.02352
		4	1.09	***	[	1.05	-	1.13	]	<.001				4	1.08	***	[	1.05	-	1.12	]	<.001
		5 (Most deprived)	1.09	***	[	1.05	-	1.14	]	<.001				5 (Most deprived)	1.09	***	[	1.05	-	1.14	]	<.001
CRC: Colorectal cancer, BMI: Body mass index, BI: Brinkman index, CCI: Charlson Comorbidity Index, ADI: Areal deprivation index, OR: Odds ratio
* P<.05, ** P<.01, *** P<.001
