# Supplementary material for: The impact of deprivation on colorectal cancer‐stage distribution in a setting with high hospital bed density: A Japanese multilevel study
Source: Cancer Med. 2024 Jul 24;13(14):e70042. doi: 10.1002/cam4.70042 (PMC11267561; doi:10.1002/cam4.70042)
Supplement: Supplementary file 5 — Table S4. [file CAM4-13-e70042-s003.xlsx]

## Sheet: Supp Table 4
	Supplementary Table 4. Multilevel multivariate logistic regression model excluding stage IV and stages III–IV cases
				Odds Ratio for Advanced CRC Stage
				Stages 0, I vs II, III									Stages 0, I vs II
				OR			95% CI				P		OR			95% CI				P
	Age group		≤ 64 years [ref.]
			≥ 65 years	1.09	***	[	1.07	-	1.11	]	<.001		1.25	***	[	1.22	-	1.28	]	<.001
	Sex		Male	0.902	***	[	0.884	-	0.92	]	<.001		0.935	***	[	0.912	-	0.958	]	<.001
			Female [ref.]
	Cancer site		Colon	0.891	***	[	0.874	-	0.909	]	<.001		0.973	*	[	0.951	-	0.997	]	0.0254
			Rectum [ref.]
	BMI		< 21.5	1.32	***	[	1.29	-	1.35	]	<.001		1.34	***	[	1.3	-	1.38	]	<.001
			21.5 - 24.9 [ref.]
			≥ 24.9	0.915	***	[	0.893	-	0.936	]	<.001		0.922	***	[	0.896	-	0.949	]	<.001
	BI		< 800 [ref.]
			≥ 800	1.1	***	[	1.07	-	1.13	]	<.001		1.13	***	[	1.09	-	1.16	]	<.001
	CCI		< 3 [ref.]
			≥ 3	2.09	***	[	2.02	-	2.16	]	<.001		1.68	***	[	1.62	-	1.75	]	<.001
	Municipal hospital bed density		≥ 20 beds [ref.]
			15-20	1.04		[	0.968	-	1.11	]	0.306		1.02		[	0.943	-	1.1	]	0.645
	(per 1000 population)		10-15	1.03		[	0.971	-	1.1	]	0.3		1.02		[	0.953	-	1.09	]	0.55
			5-10	0.999		[	0.939	-	1.06	]	0.986		0.966		[	0.902	-	1.04	]	0.334
			0-5	0.988		[	0.923	-	1.06	]	0.716		0.966	.	[	0.895	-	1.04	]	0.366
	Transportation		0-20%
	(postal code-level rate of people communing by car or motorcycle)		20-40%	1.03		[	0.956	-	1.12	]	0.408		1.05		[	0.969	-	1.15	]	0.223
			40-60%	1.05		[	0.97	-	1.14	]	0.229		1.05		[	0.961	-	1.14	]	0.288
			60-80%	1.13	***	[	1.05	-	1.21	]	<.001		1.11	**	[	1.03	-	1.2	]	0.00894
			80-100%	1.11	**	[	1.04	-	1.18	]	0.00291		1.09	*	[	1.01	-	1.17	]	0.0274
	ADI		5 (Least deprived)
	(postal code-level)		4	1.01		[	0.977	-	1.05	]	0.477		1.01		[	0.97	-	1.06	]	0.52
			3	1.04	.	[	1	-	1.08	]	0.0523		1.04	.	[	0.994	-	1.09	]	0.0885
			2	1.08	***	[	1.04	-	1.12	]	<.001		1.08	***	[	1.03	-	1.13	]	<.001
			1 (Most deprived)	1.08	***	[	1.04	-	1.12	]	<.001		1.07	**	[	1.02	-	1.12	]	0.00444
	CRC: Colorectal cancer, BMI: Body mass index, BI: Brinkman index, CCI: Charlson Comorbidity Index, ADI: Areal deprivation index, OR: Odds ratio
	* P<.05, ** P<.01, *** P<.001
